# Supplementary material for: Transitioning health workers from PEPFAR contracts to the Uganda government payroll
Source: Health Policy Plan. 2021 Jul 8;36(9):1397–407. doi: 10.1093/heapol/czab077 (PMC8505860; doi:10.1093/heapol/czab077)
Supplement: czab077_Supp [file czab077_supp.zip]

Archive with 6 entries (6 files):
- HPPms_Figure 1.docx
- HPPms_Figure 2.docx
- HPPms_Table  2.docx
- HPPms_Table  4.docx
- HPPms_Table 1.docx
- HPPms_Table 3.docx
